# Supplementary material for: Epidemics of HIV, HCV and syphilis infection among synthetic drugs only users, heroin-only users and poly-drug users in Southwest China
Source: Sci Rep. 2018 Apr 26;8:6615. doi: 10.1038/s41598-018-25038-y (PMC5919913; doi:10.1038/s41598-018-25038-y)
Supplement: Supplementary file 1 — Dataset 1 [file 41598_2018_25038_MOESM1_ESM.xlsx]

## Sheet: Table 1
S1. The facotrs associated with infectious diseases among drug users
Table a
Crude and adjusted odds ratio (OR) for poly-drug users infecting diseases
Characteristics		HIV infection/all participants	Crude OR, P-value	Adjusted OR, P-value	HCV infection/all participants	Crude OR, P-value	Adjusted OR, P-value	Syphilis infection/all participants	Crude OR, P-value	Adjusted OR, P-value
Gender
	Male	41/378	Reference.	Reference.	241/378	Reference.	Reference.	13/378	Reference.	Reference.
	Female	6/69	0.88(0.74-1.20), 0.71	0.92(0.81-1.15), 0.79	38/69	0.84(0.75-1.21),0.11	0.98(0.81-1.38), 0.29	3/69	1.32(0.94-3.28), 0.1	1.23(0.80-3.70), 0.42
Age
	Years	47/447	0.96(0.80-1.15), 0.35	1.02(0.90-1.21), 0.62	249/447	1.09(1.05-1.13),0.02*	1.13(0.84-1.46). 0.12	16/447	0.99(0.91-1.07), 0.33	-
Marriage status
	Single	35/331	Reference.	Reference.	179/331	Reference.	-	13/331	Reference.	Reference.
	Married	7/80	0.78(0.6-1.04), 0.1	0.88(0.78-1.12), 0.34	48/80	1.05(0.90-1.28), 0.36	-	2/80	0.89(0.76-1.02), 0.18	0.86(0.62-1.33), 0.47
	Widowed	5/36	1.15(0.92-1.3), 0.21	1.05(0.78-1.34), 0.61	22/36	1.07(0.71-1.88), 0.47	-	2/36	1.26(0.67-2.43), 0.44	1.14(0.45-2.78), 0.56
Education
	Senior high school or above	4/46	Reference.	Reference.	20/46	Reference.	-	1/46	Reference.	Reference.
	Junior high school or blow	43/401	1.14(0.83-1.47), 0.44	1.28(0.88-1.66), 0.62	229/401	1.31(0.75-2.16), 0.42	-	13/401	1.92(1.19-4.05), <0.01*	1.8(1.5–2.1), <0.01*
Initial Drug using age
	Years	47/447	1.10(0.98-1.18), 0.18	1.08(0.82-1.16), 0.73	249/447	1.07(0.98-1.11), 0.13	1.08(0.78-1.46), 0.41	16/447	1.00(0.91-1.09)	0.99(0.90-1.09), 0.98
Duration of drug use (Years)
	Years	47/447	1.15(1.08-1.20), 0.01*	1.15(1.05-1.26), 0.02*	249/447	1.11(1.04-1.19), 0.02*	1.15 (1.08–1.19), 0.01*	16/447	1.11(1.04-1.19)	1.14(0.93-1.21), 0.66
Drug injection
	No	12/170	Reference.	Reference.	11/170	Reference.	Reference.	6/170	Reference.	-
	Yes	35/277	1.53(1.26-1.87), <0.01*	2.0 (1.4–2.5), <0.01*	238/277	18.5(11.8-29.1), <0.01*	25.1 (16.6–37.1), <0.01*	10/277	1.14(0.57-2.78), 0.56	-
Frequency of drug use
	less than once a day	8/130	Reference.	Reference.	65/130	Reference.	-	2/130	Reference.	Reference.
	once or more a day	39/317	2.05 (1.81-2.77), <0.01*	2.3 (1.6–3.1), <0.01*	184/317	1.12(0.88-1.44), 0.22	-	14/317	3.9 (1.7-4.8), <0.01*	4.1 (2.1–6.9), <0.01*
Sexual acts after drug consumption
	No	11/196	Reference.	Reference.	104/196	Reference.	Reference.	3/196	Reference.	Reference.
	Yes	36/251	2.70(1.83-3.46), <0.01*	2.4 (1.8–3.4), <0.01*	145/251	1.18(0.96-1.25), 0.16	1.12(0.94-1.56), 0.26	13/251	3.76(1.36-6.94), <0.01*	3.9 (1.8–5.4), <0.01*
Condom use
	Yes	10/74	Reference.	Reference.	36/74	Reference.	Reference.	2/74	Reference.	Reference.
	No	26/177	1.22(0.75-1.69), 0.54	-	109/177	1.48(1.19-2.70), <0.01*	1.25(0.82-2.04), 0.34	11/177	2.43(0.87-5.62), 0.12	2.77(0.88-14.16), 0.19
Monthly income
	>=2000	11/133	Reference.	Reference.	42/133	Reference.	Reference.	4/133	Reference.	Reference.
	<2000	36/314	1.37(0.22-2.36), 0.69	1.09(0.86-2.53), 0.91	207/314	2.00(1.41-2.95), <0.01*	1.7 (1.5–2.0), <0.01*	12/314	1.29(0.20-8.46), 0.27	-
No.of people sharing drugs
	No. of people	47/447	1.05(0.92-1.12), 0.12	1.02(0.91–1.17), 0.21	249/447	1.03(0.85-1.36), 0.34	-	16/447	1.43(0.72-2.88)	1.2 (1.1–1.3), <0.05*
Table b
Crude and adjusted odds ratio (OR) for SD-only users infecting diseases
Characteristics		HIV infection/all participants	Crude OR, P-value	Adjusted OR, P-value	HCV infection/all participants	Crude OR, P-value	Adjusted OR, P-value	Syphilis infection/all participants	Crude OR, P-value	Adjusted OR, P-value
Gender
	Male	5/412	Reference.	Reference.	20/412	Reference.	Reference.	5/412	Reference.	Reference.
	Female	1/114	0.86(0.44-2.40), 0.11	0.93(0.62-3.78), 0.33	4/114	0.88(0.51-2.71), 0.66	-	3/114	1.92(0.79-4.28), 0.27	2.4 (1.6-3.2), <0.01*
Age
	Years	6/526	1.03(0.76-1.25), 0.24	-	24/526	1.09(1.05-1.13), 0.02*	1.13(0.87-1.42), 0.12	8/526	0.99(0.91-1.07), 0.31	-
Marriage status
	Single	5/440	Reference.	Reference.	6/440	Reference.	Reference.	8/440	Reference.	Reference.
	Married	1/64	1.3 (0.47-3.89), 0.45	-	0/64	0.61(0.44-2.39)	-	0/64	0.56(0.21-2.14), 0.46	-
	Widowed	0/22	0.55(0.26-4.12), 0.35	-	0/22	0.73(0.37-3.46)	-	0/22	0.71(0.24-2.19), 0.37	-
Education
	Senior high school or above	0/66	Reference.	Reference.	2/66	Reference.	Reference.	0/66	Reference.	Reference.
	Junior high school or blow	6/460	2.96(0.30-3.15), 0.25	-	22/460	1.34(0.90-2.88), 0.15	1.42( 0.87-3.21), 0.24	8/460	2.78(0.86-3.94), 0.11	2.4 (1.8-3.0), <0.01*
Initial Drug using age
	Years	6/526	0.99(0.4-2.98), 0.14	1.0(0.5-3.12), 0.89	24/526	1.01 (0.92-1.14), 0.35	-	8/526	0.97(0.88-1.07), 0.90	-
Duration of drug use (Years)
	Years	6/526	1.01(0.75-1.55), 0.25	-	24/526	1.08(1.04-1.15), <0.01*	1.06 (1.03-1.09), 0.03*	8/526	1.00(0.91-1.09), 0.88	-
Drug injection
	No	5/488	Reference.	Reference.	20/488	Reference.	Reference.	7/488	Reference.	Reference.
	Yes	1/38	2.12(0.68-7.49), 0.55	-	4/38	2.08(1.39-3.70), <0.01*	2.15(0.92-5.24), 0.09	1/38	1.93(0.61-7.62), 0.12	1.77(0.88-14.16), 0.19
Frequency of drug use
	less than once a day	6/502	Reference.	Reference.	20/502	Reference.	Reference.	7/502	Reference.	Reference.
	once or more a day	0/24	0.56(0.43-5.65), 0.34	-	1/24	1.16(0.44-1.98), 0.39	-	1/24	3.11(1.25-5.09), <0.01*	2.9 (1.5-3.7), <0.01*
Sexual acts after drug consumption
	No	3/319	Reference.	Reference.	11/319	Reference.	Reference.	3/319	Reference.	Reference.
	Yes	3/207	1.57(1.22-3.36), <0.01*	1.8 (1.4-2.5), <0.01*	13/207	2.00(1.32-3.97)	2.2 (1.4-3.3), <0.01*	5/207	2.72(1.18-5.69), <0.01*	3.5 (2.1-5.2), <0.01*
Condom use
	Yes	1/54	Reference.	Reference.	3/54	Reference.	Reference.	1/54	Reference.	Reference.
	No	2/153	0.88(0.47-5.58), 0.32	-	10/153	1.19(0.71-2.09), 0.33	-	4/153	1.59(0.89-3.09), 0.17	1.86(0.65-2.91), 0.52
Monthly income
	<2000	2/301	Reference.	0.75(0.05-10.87), 0.26	14/301	Reference.	Reference.	4/301	Reference.	Reference.
	>=2000	4/225	2.24(1.37-4.23), 0.02*	1.7(1.2-2.3), <0.01*	10/225	0.93(0.77-1.05), 0.14	0.98 (0.9-1.23), 0.19	4/225	1.37(0.82-2.16), 0.12	1.29(0.69-4.78), 0.11
No.of people sharing drugs
	No. of people	6/526	1.19(0.83-7.33), 0.75	-	24/526	1.14(0.85-1.16), 0.17	1.12(0.88-1.19), 0.1	8/526	1.07(0.63-1.59), 0.49	-
Table c
Crude and adjusted odds ratio (OR) for heroin-only users infecting diseases
Characteristics		HIV infection/all participants	Crude OR, P-value	Adjusted OR, P-value	HCV infection/all participants	Crude OR, P-value	Adjusted OR, P-value	Syphilis infection/all participants	Crude OR, P-value	Adjusted OR, P-value
Gender
	Male	26/297	Reference.	Reference.	197/297	Reference.	Reference.	4/297	Reference.	Reference.
	Female	1/27	0.59(0.34-8.40), 0.81	-	13/27	0.78(0.61-2.71), 0.15	0.81(0.41-5.33), 0.45	0/27	0.72(0.49-6.28), 0.72	-
Age
	Years	27/318	1.13(1.06-1.20), 0.02*	1.14(1.08-1.17), 0.02*	210/318	1.09(1.05-1.13), 0.03*	1.13(0.84-1.46). 0.12	4/318	0.97(0.88-1.07), 0.80	-
Marriage status
	Single	18/199	Reference.	Reference.	137/199	Reference.	Reference.	4/199	Reference.	Reference.
	Married	6/84	0.85(0.58-1.63), 0.24	-	51/84	0.87(0.63-1.91), 0.23	-	0/84	0.88(0.38-4.05), 0.61	-
	Widowed	3/35	0.96(0.80-1.15), 0.31	-	22/35	0.92(0.74-1.59), 0.28	-	0/35	0.57 (0.22-7.05), 0.83	-
Education
	Senior high school or above	2/39	Reference.	Reference.	19/39	Reference.	Reference.	0/39	Reference.	Reference.
	Junior high school or blow	25/279	1.34(0.83-2.67), 0.18	1.58(0.68-4.06), 0.41	191/279	1.58(1.10-4.96), <0.01*	1.51(0.83-6.83), 0.29	4/279	1.7 (1.1-2.7). 0.02*	1.5 (1.2-1.9), <0.01*
Initial Drug using age
	Years	27/318	0.99(0.94-1.05), 0.55	-	210/318	0.98 (0.90-1.19), 0.52	-	4/318	1.28(0.86-3.94), 0.09	1.41(0.61-2.74), 0.23
Duration of drug use (Years)
	Years	27/318	1.02(0.88-1.49), 0.14	1.07(1.04-1.19), 0.01*	210/318	1.11(1.06-1.19), <0.01*	1.20 (1.09-1,25), <0.01*	4/318	1.02(0.90-1.22), 0.65	-
Drug injection
	No	1/23	Reference.	Reference.	1/23	Reference.	Reference.	1/23	Reference.	Reference.
	Yes	26/295	2.12(1.68-3.49), <0.01*	2.4 (1.6-3.6), <0.01*	209/295	19.8(11.39-49.70), <0.01*	38.2(21.4-62.5), <0.01*	3/295	0.27(0.06-7.62), 0.43	-
Frequency of drug use
	less than once a day	20/263	Reference.	Reference.	184/263	Reference.	Reference.	3/263	Reference.	Reference.
	once or more a day	7/55	1.86(0.83-4.15), 0.09	1.67(0.74-4.30), 0.48	26/55	0.76(0.34-1.68), 0.12	0.71(0.42-1.39), 0.38	1/55	1.11(0.74-5.09), 0.2	1.15(0.57-4.50), 0.57
Sexual acts after drug consumption
	No	18/222	Reference.	Reference.	139/222	Reference.	Reference.	2/222	Reference.	Reference.
	Yes	9/96	1.25(0.72-3.36),0.16	1.29(0.56-4.53), 0.41	71/96	1.27(0.71-2.27), 0.16	1.34(0.89-5.18), 0.24	2/96	2.19(1.20-3.09), <0.01*	2.1(1.5-3.3), <0.01*
Condom use
	Yes	3/31	Reference.	Reference.	22/31	Reference.		1/31	Reference.	Reference.
	No	6/65	0.95(0.47-3.58), 0.71	-	49/65	1.19(0.81-1.79), 0.11	1.14 (0.88-1.85), 0.15	1/65	0.55(0.29-3.09), 0.75	-
Monthly income	>=2000	5/69	Reference.	Reference.	31/69	Reference.	Reference.	1/69	Reference.	Reference.
	<2000	22/249	1.21(0.86-2.04), 0.39	-	179/249	1.83(1.25-3.42), <0.01*	2.0(1.6-2.5), <0.01*	3/249	0.86(0.72-2.88), 0.39	-
No.of people sharing drugs
	No. of people	27/318	1.05(0.34-1.78), 0.83	-	210/318	1.07 (0.93-1.21), 0.14	1.04(0.87-1.33), 0.25	4/318	1.07 (0.97-1.11), 0.12	1.04(0.95-1.13), 0.22
